# Supplementary material for: The Effects of SRT1720 Treatment on Endothelial Cells Derived from the Lung and Bone Marrow of Young and Aged, Male and Female Mice
Source: Int J Mol Sci. 2021 Oct 14;22(20):11097. doi: 10.3390/ijms222011097 (PMC8540697; doi:10.3390/ijms222011097)
Supplement: Supplementary file 1 [file ijms-22-11097-s001.zip]

Archive with 1 entries (1 files):
- ijms-1410497-supplementary.pdf
